# Supplementary material for: Hydroxy-Selenomethionine Supplementation During Gestation and Lactation Improve Reproduction of Sows by Enhancing the Antioxidant Capacity and Immunity Under Heat Stress Conditions
Source: Antioxidants (Basel). 2025 Apr 27;14(5):525. doi: 10.3390/antiox14050525 (PMC12108442; doi:10.3390/antiox14050525)
Supplement: Supplementary file 1 [file antioxidants-14-00525-s001.zip]

Archive with 1 entries (1 files):
- antioxidants-3505667-supplementary.pdf
